# Supplementary material for: Specific modulation of CRISPR transcriptional activators through RNA-sensing guide RNAs in mammalian cells and zebrafish embryos
Source: eLife. 2025 Jul 29;12:RP87722. doi: 10.7554/eLife.87722 (PMC12306969; doi:10.7554/eLife.87722)
Supplement: Figure 4—source data 1. [file elife-87722-fig4-data1.zip]

Archive with 11 entries (10 files):
- Figure 4- source data 1/
- Figure 4- source data 1/Figure 4e- trigger circularisation assay.scn
- __MACOSX/Figure 4- source data 1/._Figure 4e- trigger circularisation assay.scn
- Figure 4- source data 1/.DS_Store
- __MACOSX/Figure 4- source data 1/._.DS_Store
- Figure 4- source data 1/Figure 4e- trigger circularisation assay.tif
- __MACOSX/Figure 4- source data 1/._Figure 4e- trigger circularisation assay.tif
- Figure 4- source data 1/Figure 4c- iSBH circularisation assay.scn
- __MACOSX/Figure 4- source data 1/._Figure 4c- iSBH circularisation assay.scn
- Figure 4- source data 1/Figure 4c- iSBH circularisation assay.tif
- __MACOSX/Figure 4- source data 1/._Figure 4c- iSBH circularisation assay.tif
