# Supplementary material for: Specific modulation of CRISPR transcriptional activators through RNA-sensing guide RNAs in mammalian cells and zebrafish embryos
Source: eLife. 2025 Jul 29;12:RP87722. doi: 10.7554/eLife.87722 (PMC12306969; doi:10.7554/eLife.87722)
Supplement: Figure 4—source data 2. [file elife-87722-fig4-data2.zip]

Archive with 5 entries (4 files):
- Figure 4- source data 2/
- Figure 4- source data 2/.DS_Store
- __MACOSX/Figure 4- source data 2/._.DS_Store
- Figure 4- source data 2/Pelea_Figure_4_labeled_gels.png
- __MACOSX/Figure 4- source data 2/._Pelea_Figure_4_labeled_gels.png
